# Supplementary material for: A selective degeneration of cholinergic neurons mediated by NRADD in an Alzheimer's disease mouse model
Source: Cell Insight. 2022 Oct 11;1(6):100060. doi: 10.1016/j.cellin.2022.100060 (PMC10120297; doi:10.1016/j.cellin.2022.100060)
Supplement: Multimedia component 2 [file mmc2.xls]

## Sheet: sgRNA
Target name	sgRNA index	exon	sgRNA sequence 5'---3'	On-target score	Off-target score
Kcnh1	1	2	GCTGTCTGGCTACCACCGGG	71.4	87.9
Kcnh1	2	3	AGACCTTTGAGAACTACGAG	67.8	91
Kcnh1	3	3	GCTGACTGACAAGGACACAG	81.6	73.8
Kcnh1	4	4	GCTTGAATGCAGTTATGTCG	74.4	92.6
Kcnh1	5	4	TTATCCTGTTCGTTCCTGAT	66.5	90.1
Kcnu1	1	1	ACATCTTGAGAAAGACACTG	39.5	76.5
Kcnu1	2	1	ATAAGATGATGAGTCCCCCG	92.7	96.5
Kcnu1	3	2	ATTAGCCTCGATTCTACGTG	68.2	95.6
Kcnu1	4	4	AATAGAAGCTAAAGAAAGCG	65	41.8
Kcnu1	5	4	ATATGAAGAACACCTTCGAA	60.7	86.3
Kctd15	1	4	GCCAGGGGAGACACAGGCGA	51.4	43.6
Kctd15	2	4	ACGCACCCGTGCACATCGAT	30.6	49
Kctd15	3	5	GCAGGAAACTCAGTATGTAG	77.5	44.3
Kctd15	4	5	ACATTATTTCATCGACCGCG	57.1	49.8
Kctd15	5	5	AAGCCGTCTCTTCAACGGCA	46.6	48.9
Casp4	1	2	GCTGGGCAAAGAAGTCCTTA	71.3	80.7
Casp4	2	2	GCTGAACGCAGTGACAAGCG	46	95.4
Casp4	3	2	GGTGGCTGCCTGGGTCCACA	68.5	81.8
Casp4	4	3	TCTCAAGCTTTGTTCCCCTG	47.4	85.3
Casp4	5	3	TCTGGAAATGGAGGAACCAG	45.3	73.7
Aifm3	1	4	TGGTGCTGCCAGAGAAAGAG	40.4	71.4
Aifm3	2	4	CACAGCACGCCACTTCCATG	68.9	88.1
Aifm3	3	5	GTTGCTGGTGAAGGACAATG	61.4	42.2
Aifm3	4	6	CTAGGTCCCCAGTACTAATG	60.3	90.6
Aifm3	5	6	TATGCAGGCTGTCCAGGCCT	40.3	83.7
NRADD	1	3	CCAAGGATCACTGTAGCTAG	51.8	46.4
NRADD	2	3	GGACAGGGAAGGAATGTGGG	46.4	39.5
NRADD	3	4	GTAGAGCTAGGGGACCCTGA	78.3	47.1
NRADD	4	4	ATACAGGGCTCCAGACTAGG	61.3	46.6
NRADD	5	4	ACAGGGCTCCAGACTAGGAG	56.2	44.5
Bcl2l12	1	2	GACGGCCTTCCTTAAGCGCG	64.2	49.6
Bcl2l12	2	2	TGGGTCTCCGAGAGGACACA	58	46.3
Bcl2l12	3	3	ACAGATTTCCTGAGCCGCCT	58.8	46.3
Bcl2l12	4	3	GGGGGGAGCTCCTCTCCCCA	44.2	46.8
Bcl2l12	5	5	TCCAGGGACCCCCACCCACG	57.1	47.3
Slc25a18	1	3	CAGGGGAAAGATGTGTACAG	46.1	75.2
Slc25a18	2	3	ACCCGACTACAGAACCAGCA	45.2	91.3
Slc25a18	3	5	ACCTCACCCTGGTCACTCCA	54.5	83.9
Slc25a18	4	6	GGTGGTGATTACCTGTCCCA	47.7	89.8
Slc25a18	5	6	AAGCGGCCAGCATCCTGCAG	34.6	86.8
D28K	1	1	GTGATCAGAGATGACTGCAG	45.8	80.2
D28K	2	1	GCGGCTAGTTTGAGAGTGCG	68.3	97.5
D28K	3	4	CCAGCAACTGAAGTCCTGCG	81.6	87.4
D28K	4	4	CTCACGTCTTACCCACAGAA	53.7	87.8
D28K	5	5	CAGCGGCTTCATCGAAACCG	56.1	97.1
zfy2 (Con)	1	3	TGAAATTGAATTGACCCCAG	65	31.1
zfy2 (Con)	2	4	TCACTGTTCACATATTTTAG	54.2	77.9
zfy2 (Con)	3	4	AGTGATTCATGATAGCCTAG	71.3	38.3
zfy2 (Con)	4	4	GCTGCTCCAGAGGCATCCCA	71	30.5
zfy2 (Con)	5	9	TCAGCACTCAAAAAGCACAT	82.6	30.7
