# Supplementary material for: A selective degeneration of cholinergic neurons mediated by NRADD in an Alzheimer's disease mouse model
Source: Cell Insight. 2022 Oct 11;1(6):100060. doi: 10.1016/j.cellin.2022.100060 (PMC10120297; doi:10.1016/j.cellin.2022.100060)
Supplement: Multimedia component 3 [file mmc3.xls]

## Sheet: Sheet1
Gene	Forward primer(5'->3')	Reverse primer(5'->3')	Product (bp)
Kcnh1	AGTTGAAAAGGTTCGCCAGA	GGACCACTTTATCCTGTTCGTT	137
Kcnu1	ATTCTTTCCTCCTTGGCGACT	CGATGCGCTGACGAAATACTC	193
Kctd15	GTACCCTGACTCCAGAATAAGC	GGAAACTCAGTATGTAGCGGA	122
Casp4	GGAAATGGAGGAACCAGAAGA	CAAAGTTAGCCCCATACCTCA	191
Aifm3	GTGGTGCTGCCAGAGAAAGAG	TGTCCTTCACCAGCAACACCT	247
NRADD	CAGGGAAGGAATGTGGGTAGG	TGGCTCACCCATCATCAGG	397
Bcl2l12	TGCCCAAGAGGAGACAACAGA	TTCCTCCAGCAAGGCTACCA	292
Slc25a18	GACCTTGCCAAGACCCGACTA	ATCACCACCTGGCATATTCCA	269
D28K	GGATTGGAGCTATCACCGGA	TGAATTCCTCGCAGGACTTCA	160
