# Supplementary material for: A selective degeneration of cholinergic neurons mediated by NRADD in an Alzheimer's disease mouse model
Source: Cell Insight. 2022 Oct 11;1(6):100060. doi: 10.1016/j.cellin.2022.100060 (PMC10120297; doi:10.1016/j.cellin.2022.100060)
Supplement: Multimedia component 4 [file mmc4.xls]

## Sheet: Sheet1
Related to Figure 1B (one-way ANOVA)
ANOVA table (n = 7 mice per group)	F (DFn, DFd)	P value
Treatment (between columns)	F (3, 24) = 3.729	P<0.0001
Bonferroni's post hoc test	t	Adjusted P Value
3 FJC⁺D28K⁺ vs. 3 FJC⁺D28K⁻	0.7971	>0.9999
3 FJC⁺D28K⁺ vs. 7 FJC⁺D28K⁺	11.96	<0.0001
3 FJC⁺D28K⁺ vs. 7 FJC⁺D28K⁻	1.144	>0.9999
3 FJC⁺D28K⁻ vs. 7 FJC⁺D28K⁺	12.75	<0.0001
3 FJC⁺D28K⁻ vs. 7 FJC⁺D28K⁻	1.941	0.3846
7 FJC⁺D28K⁺ vs. 7 FJC⁺D28K⁻	10.81	<0.0001
Related to Figure 1D (one-way ANOVA)
D28K⁺ Cells	ANOVA table (n = 7 mice per group)	F (DFn, DFd)	P value
	Treatment (between columns)	F (3, 24) = 23.63	P<0.0001
	Bonferroni's post hoc test	t	Adjusted P Value
	D28K⁺ 3 Non-AD vs. D28K⁺ 9 Non-AD	0.1874	>0.9999
	D28K⁺ 3 Non-AD vs. D28K⁺ 3 AD	0.3748	>0.9999
	D28K⁺ 3 Non-AD vs. D28K⁺ 9 AD	6.797	<0.0001
	D28K⁺ 9 Non-AD vs. D28K⁺ 3 AD	0.5622	>0.9999
	D28K⁺ 9 Non-AD vs. D28K⁺ 9 AD	6.609	<0.0001
	D28K⁺ 3 AD vs. D28K⁺ 9 AD	7.172	<0.0001
D28K⁻ Cells	ANOVA table (n = 7 mice per group)	F (DFn, DFd)	P value
	Treatment (between columns)	F (3, 24) = 0.002525	P=0.9998
	Bonferroni's post hoc test	t	Adjusted P Value
	D28K⁻ 3 Non-AD vs. D28K⁻ 9 Non-AD	0.04029	>0.9999
	D28K⁻ 3 Non-AD vs. D28K⁻ 3 AD	0.08058	>0.9999
	D28K⁻ 3 Non-AD vs. D28K⁻ 9 AD	0.06715	>0.9999
	D28K⁻ 9 Non-AD vs. D28K⁻ 3 AD	0.04029	>0.9999
	D28K⁻ 9 Non-AD vs. D28K⁻ 9 AD	0.02686	>0.9999
	D28K⁻ 3 AD vs. D28K⁻ 9 AD	0.01343	>0.9999
Related to Figure 2A (two-way ANOVA)
Latency	ANOVA table (n = 11 mice per group)	F (DFn, DFd)	P value
	Day × Group	F (15, 240) = 0.1440	P>0.9999
	Day	F (5, 240) = 255.2	P<0.0001
	Group	F (3, 240) = 0.5807	P=0.6282
	Bonferroni's post hoc test	t	Adjusted P Value
Day 1	WT 3 vs. WT 9	0.4881	>0.9999
	WT 3 vs. AD 3	0.3254	>0.9999
	WT 3 vs. AD 9	0.02324	>0.9999
	WT 9 vs. AD 3	0.1627	>0.9999
	WT 9 vs. AD 9	0.4649	>0.9999
	AD 3 vs. AD 9	0.3022	>0.9999
Day 2	WT 3 vs. WT 9	0.09298	>0.9999
	WT 3 vs. AD 3	0.3487	>0.9999
	WT 3 vs. AD 9	0.1162	>0.9999
	WT 9 vs. AD 3	0.4416	>0.9999
	WT 9 vs. AD 9	0.2092	>0.9999
	AD 3 vs. AD 9	0.2324	>0.9999
Day 3	WT 3 vs. WT 9	0.5114	>0.9999
	WT 3 vs. AD 3	0.04649	>0.9999
	WT 3 vs. AD 9	0.86	>0.9999
	WT 9 vs. AD 3	0.4649	>0.9999
	WT 9 vs. AD 9	1.371	>0.9999
	AD 3 vs. AD 9	0.9065	>0.9999
Day 4	WT 3 vs. WT 9	0.2324	>0.9999
	WT 3 vs. AD 3	0.4184	>0.9999
	WT 3 vs. AD 9	0.4184	>0.9999
	WT 9 vs. AD 3	0.6508	>0.9999
	WT 9 vs. AD 9	0.6508	>0.9999
	AD 3 vs. AD 9	0.000	>0.9999
Day 5	WT 3 vs. WT 9	0.02324	>0.9999
	WT 3 vs. AD 3	0.5811	>0.9999
	WT 3 vs. AD 9	0.2557	>0.9999
	WT 9 vs. AD 3	0.6043	>0.9999
	WT 9 vs. AD 9	0.2789	>0.9999
	AD 3 vs. AD 9	0.3254	>0.9999
Day 6	WT 3 vs. WT 9	0.4881	>0.9999
	WT 3 vs. AD 3	0.3487	>0.9999
	WT 3 vs. AD 9	0.4184	>0.9999
	WT 9 vs. AD 3	0.1395	>0.9999
	WT 9 vs. AD 9	0.06973	>0.9999
	AD 3 vs. AD 9	0.06973	>0.9999
Related to Figure 2B (two-way ANOVA)
Length	ANOVA table (n = 11 mice per group)	F (DFn, DFd)	P value
	Day × Group	F (15, 240) = 0.1152	P>0.9999
	Day	F (5, 240) = 55.96	P<0.0001
	Group	F (3, 240) = 0.5323	P=0.6606
	Bonferroni's post hoc test	t	Adjusted P Value
Day 1	WT 3 vs. WT 9	0.3635	>0.9999
	WT 3 vs. AD 3	0.5756	>0.9999
	WT 3 vs. AD 9	0.3863	>0.9999
	WT 9 vs. AD 3	0.9392	>0.9999
	WT 9 vs. AD 9	0.02272	>0.9999
	AD 3 vs. AD 9	0.9619	>0.9999
Day 2	WT 3 vs. WT 9	0.4544	>0.9999
	WT 3 vs. AD 3	0.3938	>0.9999
	WT 3 vs. AD 9	0.8331	>0.9999
	WT 9 vs. AD 3	0.06059	>0.9999
	WT 9 vs. AD 9	0.3787	>0.9999
	AD 3 vs. AD 9	0.4393	>0.9999
Day 3	WT 3 vs. WT 9	0.356	>0.9999
	WT 3 vs. AD 3	0.6968	>0.9999
	WT 3 vs. AD 9	0.8559	>0.9999
	WT 9 vs. AD 3	0.3408	>0.9999
	WT 9 vs. AD 9	0.4999	>0.9999
	AD 3 vs. AD 9	0.1591	>0.9999
Day 4	WT 3 vs. WT 9	0.1288	>0.9999
	WT 3 vs. AD 3	0.3484	>0.9999
	WT 3 vs. AD 9	0.3938	>0.9999
	WT 9 vs. AD 3	0.2196	>0.9999
	WT 9 vs. AD 9	0.2651	>0.9999
	AD 3 vs. AD 9	0.04544	>0.9999
Day 5	WT 3 vs. WT 9	0.1515	>0.9999
	WT 3 vs. AD 3	0.2575	>0.9999
	WT 3 vs. AD 9	0.356	>0.9999
	WT 9 vs. AD 3	0.106	>0.9999
	WT 9 vs. AD 9	0.2045	>0.9999
	AD 3 vs. AD 9	0.09846	>0.9999
Day 6	WT 3 vs. WT 9	0.2424	>0.9999
	WT 3 vs. AD 3	0.4469	>0.9999
	WT 3 vs. AD 9	0.2651	>0.9999
	WT 9 vs. AD 3	0.2045	>0.9999
	WT 9 vs. AD 9	0.02272	>0.9999
	AD 3 vs. AD 9	0.1818	>0.9999
Related to Figure 2C (one-way ANOVA)
Time	ANOVA table (n=11 mice per group)	F (DFn, DFd)	P value
	Group	F (3, 40) = 0.1074	P=0.9553
	Bonferroni's post hoc test	t	Adjusted P Value
	WT 3 vs. AD3	0.5343	>0.9999
	WT 3 vs. WT 9	0.1164	>0.9999
	WT 3 vs. AD 9	0.1508	>0.9999
	AD3 vs. WT 9	0.4179	>0.9999
	AD3 vs. AD 9	0.3835	>0.9999
	WT 9 vs. AD 9	0.03438	>0.9999
Related to Figure 2D (one-way ANOVA)
NO	ANOVA table (n = 11 mice per group)	F (DFn, DFd)	P value
	Group	F (3, 40) = 7.643	P=0.0004
	Bonferroni's post hoc test	t	Adjusted P Value
	WT 3 vs. AD 3	0.3771	>0.9999
	WT 3 vs. WT 9	0.1886	>0.9999
	WT 3 vs. AD 9	3.818	0.0027
	AD 3 vs. WT 9	0.5657	>0.9999
	AD 3 vs. AD 9	4.196	0.0009
	WT 9 vs. AD 9	3.63	0.0048
TO	ANOVA table (n = 11 mice per group)	F (DFn, DFd)	P value
	Group	F (3, 40) = 7.250	P=0.0005
	Bonferroni's post hoc test	t	Adjusted P Value
	WT 3 vs. AD 3	0.1987	>0.9999
	WT 3 vs. WT 9	0.06522	>0.9999
	WT 3 vs. AD 9	3.846	0.0025
	AD 3 vs. WT 9	0.2639	>0.9999
	AD 3 vs. AD 9	3.647	0.0045
	WT 9 vs. AD 9	3.911	0.0021
Related to Figure 2E (one-way ANOVA)
NC	ANOVA table (n = 11 mice per group)	F (DFn, DFd)	P value
	Group	F (3, 40) = 7.259	P=0.0005
	Bonferroni's post hoc test	t	Adjusted P Value
	WT 3 vs. AD 3	0.4023	>0.9999
	WT 3 vs. WT 9	0.05029	>0.9999
	WT 3 vs. AD 9	3.671	0.0042
	AD 3 vs. WT 9	0.4526	>0.9999
	AD 3 vs. AD 9	4.074	0.0013
	WT 9 vs. AD 9	3.621	0.0049
TC	ANOVA table (n = 11 mice per group)	F (DFn, DFd)	P value
	Group	F (3, 40) = 4.459	P=0.0086
	Bonferroni's post hoc test	t	Adjusted P Value
	WT 3 vs. AD 3	0.548	>0.9999
	WT 3 vs. WT 9	0.4841	>0.9999
	WT 3 vs. AD 9	3.29	0.0126
	AD 3 vs. WT 9	0.06386	>0.9999
	AD 3 vs. AD 9	2.742	0.0545
	WT 9 vs. AD 9	2.806	0.0463
Related to Figure 2F (one-way ANOVA)
NN	ANOVA table (n = 11 mice per group)	F (DFn, DFd)	P value
	Group	F (3, 40) = 5.515	P=0.0029
	Bonferroni's post hoc test	t	Adjusted P Value
	WT 3 vs. AD 3	0.000	>0.9999
	WT 3 vs. WT 9	0.2663	>0.9999
	WT 3 vs. AD 9	3.223	0.0152
	AD 3 vs. WT 9	0.2663	>0.9999
	AD 3 vs. AD 9	3.223	0.0152
	WT 9 vs. AD 9	3.489	0.0072
TN	ANOVA table (n = 11 mice per group)	F (DFn, DFd)	P value
	Group	F (3, 40) = 5.485	P=0.0030
	Bonferroni's post hoc test	t	Adjusted P Value
	WT 3 vs. AD 3	0.03627	>0.9999
	WT 3 vs. WT 9	0.2136	>0.9999
	WT 3 vs. AD 9	3.223	0.0151
	AD 3 vs. WT 9	0.1773	>0.9999
	AD 3 vs. AD 9	3.26	0.0137
	WT 9 vs. AD 9	3.437	0.0083
Related to Figure 3B (t-test)
mRNA	unpaired t-test (n = 5 mice per group)	t	P value
		23.59	<0.0001
Protein	unpaired t-test (n = 5 mice per group)	t	P value
		19.91	<0.0001
Related to Figure 3D (one-way ANOVA)
D28K⁺	ANOVA table (n = 9 mice per group)	F (DFn, DFd)	P value
	Group	F (3, 24) = 45.80	P<0.0001
	Bonferroni's post hoc test	t	Adjusted P Value
	D28K⁺ 3 NRADD⁺ vs. D28K⁺ 9 NRADD⁺	9.563	<0.0001
	D28K⁺ 3 NRADD⁺ vs. D28K⁺ 3 NRADD⁻	0.1057	>0.9999
	D28K⁺ 3 NRADD⁺ vs. D28K⁺ 9 NRADD⁻	0.1233	>0.9999
	D28K⁺ 9 NRADD⁺ vs. D28K⁺ 3 NRADD⁻	9.458	<0.0001
	D28K⁺ 9 NRADD⁺ vs. D28K⁺ 9 NRADD⁻	9.687	<0.0001
	D28K⁺ 3 NRADD⁻ vs. D28K⁺ 9 NRADD⁻	0.229	>0.9999
D28K⁻	ANOVA table (n = 9 mice per group)	F (DFn, DFd)	P value
	Group	F (3, 24) = 0.1612	P=0.9214
	Bonferroni's post hoc test	t	Adjusted P Value
	D28K⁻ 3 NRADD⁺ vs. D28K⁻ 9 NRADD⁺	0.1576	>0.9999
	D28K⁻ 3 NRADD⁺ vs. D28K⁻ 3 NRADD⁻	0.6198	>0.9999
	D28K⁻ 3 NRADD⁺ vs. D28K⁻ 9 NRADD⁻	0.4727	>0.9999
	D28K⁻ 9 NRADD⁺ vs. D28K⁻ 3 NRADD⁻	0.4622	>0.9999
	D28K⁻ 9 NRADD⁺ vs. D28K⁻ 9 NRADD⁻	0.3151	>0.9999
	D28K⁻ 3 NRADD⁻ vs. D28K⁻ 9 NRADD⁻	0.1471	>0.9999
Related to Figure 4A (two-way ANOVA)
Latency	ANOVA table (n = 11 mice per group)	F (DFn, DFd)	P value
	Day × Group	F (15, 192) = 0.1313	P>0.9999
	Day	F (5, 192) = 289.2	P<0.0001
	Group	F (3, 192) = 2.201	P=0.0893
	Bonferroni's post hoc test	t	Adjusted P Value
Day 1	Non-AD/NRADD⁺ vs. AD/NRADD⁺	0.3629	>0.9999
	Non-AD/NRADD⁺ vs. Non-AD/NRADD⁻	0.2852	>0.9999
	Non-AD/NRADD⁺ vs. AD/NRADD⁻	0.5185	>0.9999
	AD/NRADD⁺ vs. Non-AD/NRADD⁻	0.6481	>0.9999
	AD/NRADD⁺ vs. AD/NRADD⁻	0.8814	>0.9999
	Non-AD/NRADD⁻ vs. AD/NRADD⁻	0.2333	>0.9999
Day 2	Non-AD/NRADD⁺ vs. AD/NRADD⁺	1.167	>0.9999
	Non-AD/NRADD⁺ vs. Non-AD/NRADD⁻	0.1296	>0.9999
	Non-AD/NRADD⁺ vs. AD/NRADD⁻	0.02592	>0.9999
	AD/NRADD⁺ vs. Non-AD/NRADD⁻	1.296	>0.9999
	AD/NRADD⁺ vs. AD/NRADD⁻	1.141	>0.9999
	Non-AD/NRADD⁻ vs. AD/NRADD⁻	0.1555	>0.9999
Day 3	Non-AD/NRADD⁺ vs. AD/NRADD⁺	0.3111	>0.9999
	Non-AD/NRADD⁺ vs. Non-AD/NRADD⁻	0.5185	>0.9999
	Non-AD/NRADD⁺ vs. AD/NRADD⁻	0.9073	>0.9999
	AD/NRADD⁺ vs. Non-AD/NRADD⁻	0.8296	>0.9999
	AD/NRADD⁺ vs. AD/NRADD⁻	1.218	>0.9999
	Non-AD/NRADD⁻ vs. AD/NRADD⁻	0.3889	>0.9999
Day 4	Non-AD/NRADD⁺ vs. AD/NRADD⁺	0.3629	>0.9999
	Non-AD/NRADD⁺ vs. Non-AD/NRADD⁻	0.674	>0.9999
	Non-AD/NRADD⁺ vs. AD/NRADD⁻	0.5444	>0.9999
	AD/NRADD⁺ vs. Non-AD/NRADD⁻	1.037	>0.9999
	AD/NRADD⁺ vs. AD/NRADD⁻	0.9073	>0.9999
	Non-AD/NRADD⁻ vs. AD/NRADD⁻	0.1296	>0.9999
Day 5	Non-AD/NRADD⁺ vs. AD/NRADD⁺	0.4148	>0.9999
	Non-AD/NRADD⁺ vs. Non-AD/NRADD⁻	0.8814	>0.9999
	Non-AD/NRADD⁺ vs. AD/NRADD⁻	0.2852	>0.9999
	AD/NRADD⁺ vs. Non-AD/NRADD⁻	1.296	>0.9999
	AD/NRADD⁺ vs. AD/NRADD⁻	0.6999	>0.9999
	Non-AD/NRADD⁻ vs. AD/NRADD⁻	0.5962	>0.9999
Day 6	Non-AD/NRADD⁺ vs. AD/NRADD⁺	0.1815	>0.9999
	Non-AD/NRADD⁺ vs. Non-AD/NRADD⁻	0.07777	>0.9999
	Non-AD/NRADD⁺ vs. AD/NRADD⁻	0.5185	>0.9999
	AD/NRADD⁺ vs. Non-AD/NRADD⁻	0.1037	>0.9999
	AD/NRADD⁺ vs. AD/NRADD⁻	0.6999	>0.9999
	Non-AD/NRADD⁻ vs. AD/NRADD⁻	0.5962	>0.9999
Related to Figure 4B (two-way ANOVA)
Length	ANOVA table (n = 11 mice per group)	F (DFn, DFd)	P value
	Day × Group	F (15, 192) = 0.1919	P=0.9996
	Day	F (5, 192) = 65.21	P<0.0001
	Group	F (3, 192) = 1.204	P=0.3095
	Bonferroni's post hoc test	t	Adjusted P Value
Day 1	Non-AD/NRADD⁺ vs. AD/NRADD⁺	1.104	>0.9999
	Non-AD/NRADD⁺ vs. Non-AD/NRADD⁻	0.6825	>0.9999
	Non-AD/NRADD⁺ vs. AD/NRADD⁻	0.2106	>0.9999
	AD/NRADD⁺ vs. Non-AD/NRADD⁻	0.4213	>0.9999
	AD/NRADD⁺ vs. AD/NRADD⁻	0.8931	>0.9999
	Non-AD/NRADD⁻ vs. AD/NRADD⁻	0.4718	>0.9999
Day 2	Non-AD/NRADD⁺ vs. AD/NRADD⁺	1.095	>0.9999
	Non-AD/NRADD⁺ vs. Non-AD/NRADD⁻	0.8847	>0.9999
	Non-AD/NRADD⁺ vs. AD/NRADD⁻	0.91	>0.9999
	AD/NRADD⁺ vs. Non-AD/NRADD⁻	0.2106	>0.9999
	AD/NRADD⁺ vs. AD/NRADD⁻	0.1854	>0.9999
	Non-AD/NRADD⁻ vs. AD/NRADD⁻	0.02528	>0.9999
Day 3	Non-AD/NRADD⁺ vs. AD/NRADD⁺	0.8257	>0.9999
	Non-AD/NRADD⁺ vs. Non-AD/NRADD⁻	1.407	0.9661
	Non-AD/NRADD⁺ vs. AD/NRADD⁻	0.8257	>0.9999
	AD/NRADD⁺ vs. Non-AD/NRADD⁻	0.5814	>0.9999
	AD/NRADD⁺ vs. AD/NRADD⁻	0.000	>0.9999
	Non-AD/NRADD⁻ vs. AD/NRADD⁻	0.5814	>0.9999
Day 4	Non-AD/NRADD⁺ vs. AD/NRADD⁺	0.4129	>0.9999
	Non-AD/NRADD⁺ vs. Non-AD/NRADD⁻	0.6151	>0.9999
	Non-AD/NRADD⁺ vs. AD/NRADD⁻	1.087	>0.9999
	AD/NRADD⁺ vs. Non-AD/NRADD⁻	0.2022	>0.9999
	AD/NRADD⁺ vs. AD/NRADD⁻	0.6741	>0.9999
	Non-AD/NRADD⁻ vs. AD/NRADD⁻	0.4718	>0.9999
Day 5	Non-AD/NRADD⁺ vs. AD/NRADD⁺	0.1011	>0.9999
	Non-AD/NRADD⁺ vs. Non-AD/NRADD⁻	0.2865	>0.9999
	Non-AD/NRADD⁺ vs. AD/NRADD⁻	0.2106	>0.9999
	AD/NRADD⁺ vs. Non-AD/NRADD⁻	0.3876	>0.9999
	AD/NRADD⁺ vs. AD/NRADD⁻	0.3118	>0.9999
	Non-AD/NRADD⁻ vs. AD/NRADD⁻	0.07583	>0.9999
Day 6	Non-AD/NRADD⁺ vs. AD/NRADD⁺	0.1264	>0.9999
	Non-AD/NRADD⁺ vs. Non-AD/NRADD⁻	0.3792	>0.9999
	Non-AD/NRADD⁺ vs. AD/NRADD⁻	0.2191	>0.9999
	AD/NRADD⁺ vs. Non-AD/NRADD⁻	0.2528	>0.9999
	AD/NRADD⁺ vs. AD/NRADD⁻	0.09268	>0.9999
	Non-AD/NRADD⁻ vs. AD/NRADD⁻	0.1601	>0.9999
Related to Figure 4C (one-way ANOVA)
Time	ANOVA table (11 recordings/4 mice per group)	F (DFn, DFd)	P value
	Treatment (between columns)	F (3, 32) = 0.08377	P=0.9684
	Bonferroni's post hoc test	t	Adjusted P Value
	Non-AD/NRADD⁺ vs. AD/NRADD⁺	0.1525	>0.9999
	Non-AD/NRADD⁺ vs. Non-AD/NRADD⁻	0.01976	>0.9999
	Non-AD/NRADD⁺ vs. AD/NRADD⁻	0.4235	>0.9999
	AD/NRADD⁺ vs. Non-AD/NRADD⁻	0.1722	>0.9999
	AD/NRADD⁺ vs. AD/NRADD⁻	0.271	>0.9999
	Non-AD/NRADD⁻ vs. AD/NRADD⁻	0.4433	>0.9999
Related to Figure 4D (one-way ANOVA)
NO	ANOVA table (n = 11 mice per group)	F (DFn, DFd)	P value
	Treatment (between columns)	F (3, 32) = 5.414	P=0.0040
	Bonferroni's post hoc test	t	Adjusted P Value
	Non-AD/NRADD⁺ vs. AD/NRADD⁺	3.251	0.0162
	Non-AD/NRADD⁺ vs. Non-AD/NRADD⁻	0.184	>0.9999
	Non-AD/NRADD⁺ vs. AD/NRADD⁻	0.2454	>0.9999
	AD/NRADD⁺ vs. Non-AD/NRADD⁻	3.067	0.0262
	AD/NRADD⁺ vs. AD/NRADD⁻	3.497	0.0084
	Non-AD/NRADD⁻ vs. AD/NRADD⁻	0.4294	>0.9999
TO	ANOVA table (n = 11 mice per group)	F (DFn, DFd)	P value
	Treatment (between columns)	F (3, 32) = 7.793	P=0.0005
	Bonferroni's post hoc test	t	Adjusted P Value
	Non-AD/NRADD⁺ vs. AD/NRADD⁺	4.196	0.0012
	Non-AD/NRADD⁺ vs. Non-AD/NRADD⁻	0.2597	>0.9999
	Non-AD/NRADD⁺ vs. AD/NRADD⁻	0.5646	>0.9999
	AD/NRADD⁺ vs. Non-AD/NRADD⁻	3.936	0.0025
	AD/NRADD⁺ vs. AD/NRADD⁻	3.631	0.0059
	Non-AD/NRADD⁻ vs. AD/NRADD⁻	0.305	>0.9999
Related to Figure 4E (one-way ANOVA)
NC	ANOVA table (n = 11 mice per group)	F (DFn, DFd)	P value
	Treatment (between columns)	F (3, 32) = 4.511	P=0.0095
	Bonferroni's post hoc test	t	Adjusted P Value
	Non-AD/NRADD⁺ vs. AD/NRADD⁺	3.118	0.023
	Non-AD/NRADD⁺ vs. Non-AD/NRADD⁻	0.4241	>0.9999
	Non-AD/NRADD⁺ vs. AD/NRADD⁻	0.000	>0.9999
	AD/NRADD⁺ vs. Non-AD/NRADD⁻	2.694	0.0669
	AD/NRADD⁺ vs. AD/NRADD⁻	3.118	0.023
	Non-AD/NRADD⁻ vs. AD/NRADD⁻	0.4241	>0.9999
TC	ANOVA table (n = 11 mice per group)	F (DFn, DFd)	P value
	Treatment (between columns)	F (3, 32) = 4.818	P=0.0070
	Bonferroni's post hoc test	t	Adjusted P Value
	Non-AD/NRADD⁺ vs. AD/NRADD⁺	3.131	0.0222
	Non-AD/NRADD⁺ vs. Non-AD/NRADD⁻	0.419	>0.9999
	Non-AD/NRADD⁺ vs. AD/NRADD⁻	0.2067	>0.9999
	AD/NRADD⁺ vs. Non-AD/NRADD⁻	2.712	0.064
	AD/NRADD⁺ vs. AD/NRADD⁻	3.338	0.0129
	Non-AD/NRADD⁻ vs. AD/NRADD⁻	0.6256	>0.9999
Related to Figure 4F (one-way ANOVA)
NN	ANOVA table (n = 11 mice per group)	F (DFn, DFd)	P value
	Treatment (between columns)	F (3, 32) = 6.030	P=0.0022
	Bonferroni's post hoc test	t	Adjusted P Value
	Non-AD/NRADD⁺ vs. AD/NRADD⁺	3.91	0.0027
	Non-AD/NRADD⁺ vs. Non-AD/NRADD⁻	1.076	>0.9999
	Non-AD/NRADD⁺ vs. AD/NRADD⁻	0.5739	>0.9999
	AD/NRADD⁺ vs. Non-AD/NRADD⁻	2.834	0.0474
	AD/NRADD⁺ vs. AD/NRADD⁻	3.336	0.013
	Non-AD/NRADD⁻ vs. AD/NRADD⁻	0.5022	>0.9999
TN	ANOVA table (n = 11 mice per group)	F (DFn, DFd)	P value
	Treatment (between columns)	F (3, 32) = 9.945	P<0.0001
	Bonferroni's post hoc test	t	Adjusted P Value
	Non-AD/NRADD⁺ vs. AD/NRADD⁺	4.681	0.0003
	Non-AD/NRADD⁺ vs. Non-AD/NRADD⁻	0.5279	>0.9999
	Non-AD/NRADD⁺ vs. AD/NRADD⁻	0.2008	>0.9999
	AD/NRADD⁺ vs. Non-AD/NRADD⁻	4.153	0.0014
	AD/NRADD⁺ vs. AD/NRADD⁻	4.481	0.0005
	Non-AD/NRADD⁻ vs. AD/NRADD⁻	0.3271	>0.9999
Related to Figure 5B (t-test)
mRNA	unpaired t-test (n = 5 mice per group)	t	P value
		72.67	<0.0001
Protein	unpaired t-test (n = 5 mice per group)	t	P value
		63.5	<0.0001
Related to Figure 5D(t-test)
D28K⁺ Cells	unpaired t-test (n = 9 mice per group)	t	P value
		10.77	<0.0001
D28K⁻ Cells	unpaired t-test (n = 9 mice per group)	t	P value
		20.16	<0.0001
Related to Figure 6A (two-way ANOVA)
Latency	ANOVA table (n = 11 mice per group)	F (DFn, DFd)	P value
	Day × Group	F (15, 192) = 0.6175	P=0.8586
	Day	F (5, 192) = 272.3	P<0.0001
	Group	F (3, 192) = 1.169	P=0.3229
	Bonferroni's post hoc test	t	Adjusted P Value
Day 1	Non-AD/NRADD⁻ vs. AD/NRADD⁻	0.7629	>0.9999
	Non-AD/NRADD⁻ vs. Non-AD/NRADD⁺	0.2543	>0.9999
	Non-AD/NRADD⁻ vs. AD/NRADD⁺	0.4832	>0.9999
	AD/NRADD⁻ vs. Non-AD/NRADD⁺	0.5086	>0.9999
	AD/NRADD⁻ vs. AD/NRADD⁺	0.2797	>0.9999
	Non-AD/NRADD⁺ vs. AD/NRADD⁺	0.2289	>0.9999
Day 2	Non-AD/NRADD⁻ vs. AD/NRADD⁻	1.755	0.4855
	Non-AD/NRADD⁻ vs. Non-AD/NRADD⁺	1.017	>0.9999
	Non-AD/NRADD⁻ vs. AD/NRADD⁺	0.000	>0.9999
	AD/NRADD⁻ vs. Non-AD/NRADD⁺	0.7375	>0.9999
	AD/NRADD⁻ vs. AD/NRADD⁺	1.755	0.4855
	Non-AD/NRADD⁺ vs. AD/NRADD⁺	1.017	>0.9999
Day 3	Non-AD/NRADD⁻ vs. AD/NRADD⁻	0.7883	>0.9999
	Non-AD/NRADD⁻ vs. Non-AD/NRADD⁺	0.5086	>0.9999
	Non-AD/NRADD⁻ vs. AD/NRADD⁺	0.1271	>0.9999
	AD/NRADD⁻ vs. Non-AD/NRADD⁺	1.297	>0.9999
	AD/NRADD⁻ vs. AD/NRADD⁺	0.6612	>0.9999
	Non-AD/NRADD⁺ vs. AD/NRADD⁺	0.6357	>0.9999
Day 4	Non-AD/NRADD⁻ vs. AD/NRADD⁻	1.271	>0.9999
	Non-AD/NRADD⁻ vs. Non-AD/NRADD⁺	0.2034	>0.9999
	Non-AD/NRADD⁻ vs. AD/NRADD⁺	1.017	>0.9999
	AD/NRADD⁻ vs. Non-AD/NRADD⁺	1.475	0.8512
	AD/NRADD⁻ vs. AD/NRADD⁺	0.2543	>0.9999
	Non-AD/NRADD⁺ vs. AD/NRADD⁺	1.221	>0.9999
Day 5	Non-AD/NRADD⁻ vs. AD/NRADD⁻	0.7629	>0.9999
	Non-AD/NRADD⁻ vs. Non-AD/NRADD⁺	0.534	>0.9999
	Non-AD/NRADD⁻ vs. AD/NRADD⁺	1.551	0.735
	AD/NRADD⁻ vs. Non-AD/NRADD⁺	0.2289	>0.9999
	AD/NRADD⁻ vs. AD/NRADD⁺	0.7883	>0.9999
	Non-AD/NRADD⁺ vs. AD/NRADD⁺	1.017	>0.9999
Day 6	Non-AD/NRADD⁻ vs. AD/NRADD⁻	0.1526	>0.9999
	Non-AD/NRADD⁻ vs. Non-AD/NRADD⁺	0.2034	>0.9999
	Non-AD/NRADD⁻ vs. AD/NRADD⁺	0.356	>0.9999
	AD/NRADD⁻ vs. Non-AD/NRADD⁺	0.356	>0.9999
	AD/NRADD⁻ vs. AD/NRADD⁺	0.2034	>0.9999
	Non-AD/NRADD⁺ vs. AD/NRADD⁺	0.5594	>0.9999
Related to Figure 6B (two-way ANOVA)
Length	ANOVA table (n = 11 mice per group)	F (DFn, DFd)
	Day × Group	F (15, 192) = 0.3098	P=0.9941
	Day	F (5, 192) = 58.53	P<0.0001
	Group	F (3, 192) = 1.170	P=0.3225
	Bonferroni's post hoc test	t	Adjusted P Value
Day 1	Non-AD/NRADD⁻ vs. AD/NRADD⁻	0.4899	>0.9999
	Non-AD/NRADD⁻ vs. Non-AD/NRADD⁺	0.4001	>0.9999
	Non-AD/NRADD⁻ vs. AD/NRADD⁺	0.008165	>0.9999
	AD/NRADD⁻ vs. Non-AD/NRADD⁺	0.08982	>0.9999
	AD/NRADD⁻ vs. AD/NRADD⁺	0.4818	>0.9999
	Non-AD/NRADD⁺ vs. AD/NRADD⁺	0.3919	>0.9999
Day 2	Non-AD/NRADD⁻ vs. AD/NRADD⁻	0.6042	>0.9999
	Non-AD/NRADD⁻ vs. Non-AD/NRADD⁺	0.9635	>0.9999
	Non-AD/NRADD⁻ vs. AD/NRADD⁺	0.6042	>0.9999
	AD/NRADD⁻ vs. Non-AD/NRADD⁺	0.3593	>0.9999
	AD/NRADD⁻ vs. AD/NRADD⁺	0.000	>0.9999
	Non-AD/NRADD⁺ vs. AD/NRADD⁺	0.3593	>0.9999
Day 3	Non-AD/NRADD⁻ vs. AD/NRADD⁻	0.7594	>0.9999
	Non-AD/NRADD⁻ vs. Non-AD/NRADD⁺	0.196	>0.9999
	Non-AD/NRADD⁻ vs. AD/NRADD⁺	0.7675	>0.9999
	AD/NRADD⁻ vs. Non-AD/NRADD⁺	0.9553	>0.9999
	AD/NRADD⁻ vs. AD/NRADD⁺	0.008165	>0.9999
	Non-AD/NRADD⁺ vs. AD/NRADD⁺	0.9635	>0.9999
Day 4	Non-AD/NRADD⁻ vs. AD/NRADD⁻	0.6124	>0.9999
	Non-AD/NRADD⁻ vs. Non-AD/NRADD⁺	0.4818	>0.9999
	Non-AD/NRADD⁻ vs. AD/NRADD⁺	1.404	0.9708
	AD/NRADD⁻ vs. Non-AD/NRADD⁺	1.094	>0.9999
	AD/NRADD⁻ vs. AD/NRADD⁺	0.792	>0.9999
	Non-AD/NRADD⁺ vs. AD/NRADD⁺	1.886	0.3647
Day 5	Non-AD/NRADD⁻ vs. AD/NRADD⁻	0.09798	>0.9999
	Non-AD/NRADD⁻ vs. Non-AD/NRADD⁺	0.08982	>0.9999
	Non-AD/NRADD⁻ vs. AD/NRADD⁺	0.6941	>0.9999
	AD/NRADD⁻ vs. Non-AD/NRADD⁺	0.008165	>0.9999
	AD/NRADD⁻ vs. AD/NRADD⁺	0.792	>0.9999
	Non-AD/NRADD⁺ vs. AD/NRADD⁺	0.7839	>0.9999
Day 6	Non-AD/NRADD⁻ vs. AD/NRADD⁻	0.4899	>0.9999
	Non-AD/NRADD⁻ vs. Non-AD/NRADD⁺	0.05716	>0.9999
	Non-AD/NRADD⁻ vs. AD/NRADD⁺	0.1225	>0.9999
	AD/NRADD⁻ vs. Non-AD/NRADD⁺	0.4328	>0.9999
	AD/NRADD⁻ vs. AD/NRADD⁺	0.6124	>0.9999
	Non-AD/NRADD⁺ vs. AD/NRADD⁺	0.1796	>0.9999
Related to Figure 6C (one-way ANOVA)
Time	ANOVA table (11 recordings/4 mice per group)	F (DFn, DFd)	P value
	Treatment (between columns)	F (3, 32) = 5.751	P=0.0029
	Bonferroni's post hoc test	t	Adjusted P Value
	Non-AD/NRADD⁻ vs. AD/NRADD⁻	0.5613	>0.9999
	Non-AD/NRADD⁻ vs. Non-AD/NRADD⁺	0.09813	>0.9999
	Non-AD/NRADD⁻ vs. AD/NRADD⁺	3.136	0.0219
	AD/NRADD⁻ vs. Non-AD/NRADD⁺	0.4632	>0.9999
	AD/NRADD⁻ vs. AD/NRADD⁺	3.698	0.0049
	Non-AD/NRADD⁺ vs. AD/NRADD⁺	3.234	0.017
Related to Figure 6D (one-way ANOVA)
NO	ANOVA table (n = 11 mice per group)	F (DFn, DFd)	P value
	Treatment (between columns)	F (3, 32) = 11.03	P<0.0001
	Bonferroni's post hoc test	t	Adjusted P Value
	Non-AD/NRADD⁻ vs. AD/NRADD⁻	4.471	0.0006
	Non-AD/NRADD⁻ vs. Non-AD/NRADD⁺	1.368	>0.9999
	Non-AD/NRADD⁻ vs. AD/NRADD⁺	4.787	0.0002
	AD/NRADD⁻ vs. Non-AD/NRADD⁺	3.104	0.0239
	AD/NRADD⁻ vs. AD/NRADD⁺	0.3156	>0.9999
	Non-AD/NRADD⁺ vs. AD/NRADD⁺	3.419	0.0104
TO	ANOVA table (n = 11 mice per group)	F (DFn, DFd)	P value
	Treatment (between columns)	F (3, 32) = 9.864	P<0.0001
	Bonferroni's post hoc test	t	Adjusted P Value
	Non-AD/NRADD⁻ vs. AD/NRADD⁻	4.045	0.0019
	Non-AD/NRADD⁻ vs. Non-AD/NRADD⁺	0.6595	>0.9999
	Non-AD/NRADD⁻ vs. AD/NRADD⁺	4.246	0.001
	AD/NRADD⁻ vs. Non-AD/NRADD⁺	3.385	0.0114
	AD/NRADD⁻ vs. AD/NRADD⁺	0.2013	>0.9999
	Non-AD/NRADD⁺ vs. AD/NRADD⁺	3.586	0.0066
Related to Figure 6E (one-way ANOVA)
NC	ANOVA table (n = 11 mice per group)	F (DFn, DFd)	P value
	Treatment (between columns)	F (3, 32) = 6.013	P=0.0023
	Bonferroni's post hoc test	t	Adjusted P Value
	Non-AD/NRADD⁻ vs. AD/NRADD⁻	2.838	0.047
	Non-AD/NRADD⁻ vs. Non-AD/NRADD⁺	0.3384	>0.9999
	Non-AD/NRADD⁻ vs. AD/NRADD⁺	2.811	0.0501
	AD/NRADD⁻ vs. Non-AD/NRADD⁺	3.176	0.0198
	AD/NRADD⁻ vs. AD/NRADD⁺	0.02603	>0.9999
	Non-AD/NRADD⁺ vs. AD/NRADD⁺	3.15	0.0212
TC	ANOVA table (n = 11 mice per group)	F (DFn, DFd)	P value
	Treatment (between columns)	F (3, 32) = 7.695	P=0.0005
	Bonferroni's post hoc test	t	Adjusted P Value
	Non-AD/NRADD⁻ vs. AD/NRADD⁻	3.301	0.0142
	Non-AD/NRADD⁻ vs. Non-AD/NRADD⁺	0.3192	>0.9999
	Non-AD/NRADD⁻ vs. AD/NRADD⁺	3.156	0.0208
	AD/NRADD⁻ vs. Non-AD/NRADD⁺	3.621	0.006
	AD/NRADD⁻ vs. AD/NRADD⁺	0.1453	>0.9999
	Non-AD/NRADD⁺ vs. AD/NRADD⁺	3.475	0.0089
Related to Figure 6F (one-way ANOVA)
NN	ANOVA table (n = 11 mice per group)	F (DFn, DFd)	P value
	Treatment (between columns)	F (3, 32) = 7.485	P=0.0006
	Bonferroni's post hoc test	t	Adjusted P Value
	Non-AD/NRADD⁻ vs. AD/NRADD⁻	2.74	0.0597
	Non-AD/NRADD⁻ vs. Non-AD/NRADD⁺	0.4919	>0.9999
	Non-AD/NRADD⁻ vs. AD/NRADD⁺	3.373	0.0118
	AD/NRADD⁻ vs. Non-AD/NRADD⁺	3.232	0.0171
	AD/NRADD⁻ vs. AD/NRADD⁺	0.6324	>0.9999
	Non-AD/NRADD⁺ vs. AD/NRADD⁺	3.865	0.0031
TN	ANOVA table (n = 11 mice per group)	F (DFn, DFd)	P value
	Treatment (between columns)	F (3, 32) = 10.66	P<0.0001
	Bonferroni's post hoc test	t	Adjusted P Value
	Non-AD/NRADD⁻ vs. AD/NRADD⁻	4.435	0.0006
	Non-AD/NRADD⁻ vs. Non-AD/NRADD⁺	0.7815	>0.9999
	Non-AD/NRADD⁻ vs. AD/NRADD⁺	4.264	0.001
	AD/NRADD⁻ vs. Non-AD/NRADD⁺	3.654	0.0055
	AD/NRADD⁻ vs. AD/NRADD⁺	0.1712	>0.9999
	Non-AD/NRADD⁺ vs. AD/NRADD⁺	3.483	0.0088
Related to SFigure 2C(t-test)
Kcnh1	unpaired t-test (n = 5 mice per group)	t	P value
		6.892	0.0001
Kcnu1	unpaired t-test (n = 5 mice per group)	t	P value
		13.44	<0.0001
Kctd15	unpaired t-test (n = 5 mice per group)	t	P value
		8.099	<0.0001
Casp4	unpaired t-test (n = 5 mice per group)	t	P value
		4.907	0.0012
Aifm3	unpaired t-test (n = 5 mice per group)	t	P value
		7,954	<0.0001
NRADD	unpaired t-test (n = 5 mice per group)	t	P value
		9.998	<0.0001
Bcl2l12	unpaired t-test (n = 5 mice per group)	t	P value
		5.288	0.0007
Slc25a18	unpaired t-test (n = 5 mice per group)	t	P value
		6.459	0.0002
D28K	unpaired t-test (n = 5 mice per group)	t	P value
		5.074	0.001
